# Supplementary material for: Higher iron stores and the HFE 187C>G variant delay onset of peripheral neuropathy during combination antiretroviral therapy
Source: PLoS One. 2020 Oct 15;15(10):e0239758. doi: 10.1371/journal.pone.0239758 (PMC7561201; doi:10.1371/journal.pone.0239758)
Supplement: S1 Dataset — (XLS) [file pone.0239758.s001.xls]

## Sheet: data
ID	DXSPECIFY	SXSPECIFY	GRADE	PNTYPE	DOSE2DT	RACETH	SEX	AGE	CD4_0	TRTARM	RNA_0	ANYPN1	ANYPN2	GR2PN1	GR2PN2	DDI_PN	ZDV_PN	ANYPN	ANYGR2PN	DDI_GR2PN	ZDV_GR2PN	DDI	ZDV	RANDDRUG	PN_DRUG	GR2PN_DRUG	APOEGENOTYPE	C282Y	H63D	GT_MERGE	GR3PN	ANYDDI	RACE2	RACE3	RANDNFV	RANDDRUG2	_MERGE_1	ANYPN_REV	DOSE3DT	ANYPNONDDI	ANYPNONZDV	ANYPNRANDDDI	ANYPNRANDZDV	ANYPNRANDDRUG	TIMETOPN	RANDDRUG2_EFV	MEDAGE	RANDDRUG2_NFV	RANDDRUG2_BOTH
1						1	1	43	0	F	5.3					0	0	0	0	0	0	0	1	zdv	0	0	3-Mar	G	G	3	0	0	0	1	0	both	2	0		0	0	0	0			0	1	0	1
2						3	1	52	678.5	B	4.01					0	0	0	0	0	0	1	0	ddi	0	0	3-Mar	G	G	3	0	1		0	1	nfv	2	0		0	0	0	0			0	1	1	0
3	PERIPHERAL NEUROPATHY	FEET PAIN	2	both		2	0	28	149	A	4.11	1	0	1	0	1	0	1	1	1	0	1	0	ddi	1	1	4-Feb	G	G	3	0	1	1	0	0	efv	3	1		1	0	1	0	ddi	7	1	0	0	0
4						2	1	30	283.5	A	4.08					0	0	0	0	0	0	1	0	ddi	0	0	4-Mar	G	G	3	0	1	1	0	0	efv	2	0		0	0	0	0			1	0	0	0
5						1	0	27	22	B	6.12					0	0	0	0	0	0	1	0	ddi	0	0	3-Mar	G	G	3	0	1	0	1	1	nfv	2	0		0	0	0	0			0	0	1	0
6						1	1	32	391.5	A	4.48					0	0	0	0	0	0	1	0	ddi	0	0	4-Mar	G	G	3	0	1	0	1	0	efv	2	0		0	0	0	0			1	0	0	0
7						2	0	32	474	F	3.36					0	0	0	0	0	0	0	1	zdv	0	0	4-Mar	G	G	3	0	0	1	0	0	both	2	0		0	0	0	0			0	0	0	1
8		PRICKLYFEET,INTERMIT	1	sx only		1	1	42	33	E	5.62	1	0	0	0	1	0	1	0	0	0	1	0	ddi	1	0	3-Mar	G	G	3	0	1	0	1	0	both	3	1		1	0	1	0	ddi	150	0	1	0	1
9						1	1	32	221	D	4.85					0	0	0	0	0	0	0	1	zdv	0	0	4-Feb	G	G	3	0	0	0	1	1	nfv	2	0		0	0	0	0			0	0	1	0
10						2	0	46	177	E	5.32					0	0	0	0	0	0	1	0	ddi	0	0	3-Feb	G	G	3	0	1	1	0	0	both	2	0		0	0	0	0			0	1	0	1
11		MUMBNESS	3	sx only		2	1	42	715	B	3.48	1	0	1	0	1	0	1	1	1	0	1	0	ddi	1	1	4-Mar	G	G	3	1	1	1	0	1	nfv	3	1		1	0	1	0	ddi	260	0	1	1	0
12	PERIPHERAL NEUROPATHY	BURNING FEET	2	both		1	1	38	370.5	E	4.62	1	0	1	0	1	0	1	1	1	0	1	0	ddi	1	1	3-Mar	G	C	3	1	1	0	1	0	both	3	1		1	0	1	0	ddi	257	0	1	0	1
13						1	1	41	75.5	B	5.2					0	0	0	0	0	0	1	0	ddi	0	0	3-Feb	G	G	3	0	1	0	1	1	nfv	2	0		0	0	0	0			0	1	1	0
14		TINGLING	1	sx only		4	1	41	385.5	E	4.52	1	0	0	0	1	0	1	0	0	0	1	0	ddi	1	0	4-Mar	G	G	3	0	1		0	0	both	3	1		1	0	1	0	ddi	688	0	1	0	1
15						2	1	46	398	D	5.27					0	0	0	0	0	0	0	1	zdv	0	0	3-Mar	G	G	3	0	0	1	0	1	nfv	2	0		0	0	0	0			0	1	1	0
16						2	0	33	815	F	2.89					0	0	0	0	0	0	0	1	zdv	0	0	3-Feb	G	G	3	0	0	1	0	0	both	2	0		0	0	0	0			0	0	0	1
17		NUMBNESS ARMS	2	sx only		1	0	28	369.5	E	5.1	1	0	1	0	1	0	1	1	1	0	1	0	ddi	1	1	3-Mar	G	C	3	0	1	0	1	0	both	3	1		1	0	1	0	ddi	732	0	0	0	1
18		NUMBNESS	2	sx only		1	1	36	779	F	4.64	1	0	1	0	0	1	1	1	0	1	0	1	zdv	2	2	3-Mar	G	G	3	0	0	0	1	0	both	3	1		0	1	0	1	zdv	529	0	0	0	1
19						3	1	34	210.5	C	4.67					0	0	0	0	0	0	0	1	zdv	0	0	3-Mar	G	C	3	0	0		0	0	efv	2	0		0	0	0	0			1	0	0	0
20						1	1	36	274.5	A	4.2					0	0	0	0	0	0	1	0	ddi	0	0	3-Mar	G	G	3	0	1	0	1	0	efv	2	0		0	0	0	0			1	0	0	0
21						1	1	30	576.5	D	3.28					0	0	0	0	0	0	0	1	zdv	0	0	3-Mar	G	G	3	0	0	0	1	1	nfv	2	0		0	0	0	0			0	0	1	0
22		PAIN, RIGHT TOES	3	sx only		1	1	55	301.5	D	4.55	1	0	1	0	0	1	1	1	0	1	0	1	zdv	2	2	3-Mar	G	G	3	1	0	0	1	1	nfv	3	1		0	1	0	1	zdv	215	0	1	1	0
23						3	1	42	62	A	5.25					0	0	0	0	0	0	1	0	ddi	0	0	3-Mar	G	G	3	0	1		0	0	efv	2	0		0	0	0	0			1	1	0	0
24						3	1	42	624	E	4.3					0	0	0	0	0	0	1	0	ddi	0	0	3-Mar	G	G	3	0	1		0	0	both	2	0		0	0	0	0			0	1	0	1
25	PERIPHERAL NEUROPATHY	PARESTHESIA	1	both		1	1	36	97.5	A	6.04	1	0	1	0	1	0	1	1	1	0	1	0	ddi	1	1	3-Mar	G	G	3	1	1	0	1	0	efv	3	1		1	0	1	0	ddi	94	1	0	0	0
26		PARESTHESIA	1	sx only		1	1	50	27	A	5.3	1	0	0	0	1	0	1	0	0	0	1	0	ddi	1	0	3-Mar	G	C	3	0	1	0	1	0	efv	3	1		1	0	1	0	ddi	371	1	1	0	0
27						2	1	25	304.5	E	6.3					0	0	0	0	0	0	1	0	ddi	0	0	3-Mar	G	G	3	0	1	1	0	0	both	2	0		0	0	0	0			0	0	0	1
28						1	1	19	421.5	E	4.5					0	0	0	0	0	0	1	0	ddi	0	0	4-Mar	G	C	3	0	1	0	1	0	both	2	0		0	0	0	0			0	0	0	1
29	PERIPHERAL RT FOOT NEUROPATHY	NUMBNESS RT FOOT	1	both		1	1	39	355	E	4.79	1	0	1	0	1	0	1	1	1	0	1	0	ddi	1	1	3-Mar	G	C	3	0	1	0	1	0	both	3	1		1	0	1	0	ddi	919	0	1	0	1
30						2	1	28	253	C	5.05					0	0	0	0	0	0	0	1	zdv	0	0	3-Feb	G	C	3	0	1	1	0	0	efv	2	0	7-Feb-02	0	0	0	0			1	0	0	0
31						4	1	36	388.5	F	5.29					0	0	0	0	0	0	0	1	zdv	0	0	4-Feb	G	G	3	0	0		0	0	both	2	0		0	0	0	0			0	0	0	1
32						3	0	19	293.5	C	5.1					0	0	0	0	0	0	0	1	zdv	0	0	3-Mar	G	G	3	0	0		0	0	efv	2	0		0	0	0	0			1	0	0	0
33						1	1	41	363	F	5.07					0	0	0	0	0	0	0	1	zdv	0	0	3-Mar	G	G	3	0	0	0	1	0	both	2	0		0	0	0	0			0	1	0	1
34						3	1	39	269	E	4.47					0	0	0	0	0	0	1	0	ddi	0	0	3-Mar	G	G	3	0	1		0	0	both	2	0		0	0	0	0			0	1	0	1
35						1	1	33	374.5	F	6.31					0	0	0	0	0	0	0	1	zdv	0	0	3-Mar	G	G	3	0	0	0	1	0	both	2	0		0	0	0	0			0	0	0	1
36						1	1	39	5.5	D	6.12					0	0	0	0	0	0	0	1	zdv	0	0	3-Feb	G	C	3	0	0	0	1	1	nfv	2	0		0	0	0	0			0	1	1	0
37						1	1	35	253	D	5.28					0	0	0	0	0	0	0	1	zdv	0	0	4-Mar	G	G	3	0	0	0	1	1	nfv	2	0		0	0	0	0			0	0	1	0
38						1	1	47	240.5	E	6.03					0	0	0	0	0	0	1	0	ddi	0	0	4-Mar	G	C	3	0	1	0	1	0	both	2	0		0	0	0	0			0	1	0	1
39						2	0	30	394	D	4.61					0	0	0	0	0	0	0	1	zdv	0	0	3-Mar	G	G	3	0	0	1	0	1	nfv	2	0		0	0	0	0			0	0	1	0
40						2	1	28	103.5	D	4.7					0	0	0	0	0	0	0	1	zdv	0	0	4-Mar	G	G	3	0	1	1	0	1	nfv	2	0		0	0	0	0			0	0	1	0
41						3	1	20	370	D	4.82					0	0	0	0	0	0	0	1	zdv	0	0	3-Mar	G	G	3	0	1		0	1	nfv	2	0		0	0	0	0			0	0	1	0
42		INTERMITTENT B/L FOOT NUMBNESS	1	sx only		2	1	30	139	B	5.12	1	0	0	0	1	0	1	0	0	0	1	0	ddi	1	0	4-Mar	G	G	3	0	1	1	0	1	nfv	3	1		1	0	1	0	ddi	118	0	0	1	0
43						1	1	40	505.5	F	3.77					0	0	0	0	0	0	0	1	zdv	0	0	4-Mar	G	C	3	0	0	0	1	0	both	2	0		0	0	0	0			0	1	0	1
44						1	1	25	627.5	C	3.14					0	0	0	0	0	0	0	1	zdv	0	0	3-Mar	G	G	3	0	0	0	1	0	efv	2	0		0	0	0	0			1	0	0	0
45		PERIPH NEUROPATHY	1	sx only		2	1	47	127.5	E	2.2	1	0	0	0	1	0	1	0	0	0	1	0	ddi	1	0	3-Feb	G	G	3	0	1	1	0	0	both	3	1		1	0	1	0	ddi	224	0	1	0	1
46						2	0	39	270.5	A	4.22					0	0	0	0	0	0	1	0	ddi	0	0	4-Mar	G	G	3	0	1	1	0	0	efv	2	0		0	0	0	0			1	1	0	0
47						1	1	23	387	D	3.96					0	0	0	0	0	0	0	1	zdv	0	0	3-Mar	G	G	3	0	1	0	1	1	nfv	2	0		0	0	0	0			0	0	1	0
48	PERIPHERAL NEUROPATHY, BI LEGS	NEUROPATHIC PAIN LEGS	1	both		2	0	36	0.5	E	5.73	1	0	1	0	1	0	1	1	1	0	1	0	ddi	1	1	4-Mar	G	G	3	1	1	1	0	0	both	3	1		1	0	1	0	ddi	158	0	0	0	1
49						1	1	34	487	C	4.29					0	0	0	0	0	0	0	1	zdv	0	0	3-Mar	G	C	3	0	0	0	1	0	efv	2	0		0	0	0	0			1	0	0	0
50						2	1	40	90	D	3.34					0	0	0	0	0	0	0	1	zdv	0	0	3-Mar	G	G	3	0	0	1	0	1	nfv	2	0		0	0	0	0			0	1	1	0
51						1	1	31	449	D	5.36					0	0	0	0	0	0	0	1	zdv	0	0	3-Mar	G	FL	3	0	0	0	1	1	nfv	2	0		0	0	0	0			0	0	1	0
52						1	1	44	10	F	5.65					0	0	0	0	0	0	0	1	zdv	0	0	3-Mar	G	C	3	0	0	0	1	0	both	2	0		0	0	0	0			0	1	0	1
53	PERIPHERAL NEUROPATHY	NUMBNESS	1	both	11-Jun-02	1	1	28	63.5	A	5.55	1	0	1	0	1	0	1	1	1	0	1	0	ddi	1	1	4-Mar	G	G	3	0	1	0	1	0	efv	3	1		1	0	1	0	ddi	166	1	0	0	0
54						2	1	33	20	F	5.86					0	0	0	0	0	0	0	1	zdv	0	0	4-Feb	G	G	3	0	0	1	0	0	both	2	0		0	0	0	0			0	0	0	1
55						1	1	37	82	A	5.36					0	0	0	0	0	0	1	0	ddi	0	0	3-Mar	G	G	3	0	1	0	1	0	efv	2	0		0	0	0	0			1	1	0	0
56						1	1	48	191.5	E	4.67					0	0	0	0	0	0	1	0	ddi	0	0	3-Mar	G	G	3	0	1	0	1	0	both	2	0		0	0	0	0			0	1	0	1
57						1	1	30	523	F	4.93					0	0	0	0	0	0	0	1	zdv	0	0	3-Mar	G	G	3	0	0	0	1	0	both	2	0		0	0	0	0			0	0	0	1
58						3	0	41	109.5	F	4.32					0	0	0	0	0	0	0	1	zdv	0	0	3-Feb	G	C	3	0	0		0	0	both	2	0		0	0	0	0			0	1	0	1
59		TINGLING	1	sx only	18-Jan-01	1	1	36	636.5	A	5.55	1	0	0	0	1	0	1	0	0	0	1	0	ddi	1	0	3-Mar	G	C	3	0	1	0	1	0	efv	3	1		1	0	1	0	ddi	2	1	0	0	0
60						1	0	41	348.5	E	5.16					0	0	0	0	0	0	1	0	ddi	0	0	3-Mar	G	G	3	0	1	0	1	0	both	2	0		0	0	0	0			0	1	0	1
61						1	1	34	40	E	5.37					0	0	0	0	0	0	1	0	ddi	0	0	3-Mar	G	C	3	0	1	0	1	0	both	2	0		0	0	0	0			0	0	0	1
62						1	1	40	398	B	4.57					0	0	0	0	0	0	1	0	ddi	0	0	4-Mar	G	C	3	0	1	0	1	1	nfv	2	0		0	0	0	0			0	1	1	0
63						1	1	39	460	B	5.2					0	0	0	0	0	0	1	0	ddi	0	0	3-Mar	G	G	3	0	1	0	1	1	nfv	2	0		0	0	0	0			0	1	1	0
64						1	1	30	3.5	E	6.33					0	0	0	0	0	0	1	0	ddi	0	0	3-Mar	G	G	3	0	1	0	1	0	both	2	0		0	0	0	0			0	0	0	1
65		PERIPHERAL NEUROPATHY	2	sx only		1	1	34	161	D	4.8	1	0	1	0	0	1	1	1	0	1	0	1	zdv	2	2		G	G	3	0	0	0	1	1	nfv	3	1		0	1	0	1	zdv	358	0	0	1	0
66		NUMBNESS	2	sx only	8-Dec-99	1	1	60	100	B	5.92	1	1	1	0	1	0	1	1	1	0	1	0	ddi	1	1	3-Mar	G	G	3	0	1	0	1	1	nfv	3	1		1	0	1	0	ddi	253	0	1	1	0
67						1	1	31	647.5	A	3.6					0	0	0	0	0	0	1	0	ddi	0	0	4-Mar	G	G	3	0	1	0	1	0	efv	2	0		0	0	0	0			1	0	0	0
68						4	1	44	87	C	5.38					0	0	0	0	0	0	0	1	zdv	0	0	4-Mar	G	G	3	0	0		0	0	efv	2	0		0	0	0	0			1	1	0	0
69		PAIN/ACHE FEET	2	sx only		3	0	56	0	B	6.84	1	0	1	0	1	0	1	1	1	0	1	0	ddi	1	1	3-Feb	G	C	3	0	1		0	1	nfv	3	1		1	0	1	0	ddi	309	0	1	1	0
70						2	1	28	286.5	F	5.05					0	0	0	0	0	0	0	1	zdv	0	0	3-Mar	G	G	3	0	0	1	0	0	both	2	0		0	0	0	0			0	0	0	1
71	PERIPHERAL NEUROPATHY	NUMBNESS	2	both		1	1	51	0.5	E	5.8	1	0	1	0	1	0	1	1	1	0	1	0	ddi	1	1	3-Mar	G	G	3	1	1	0	1	0	both	3	1		1	0	1	0	ddi	147	0	1	0	1
72						2	1	28	162	D	6.18					0	0	0	0	0	0	0	1	zdv	0	0	4-Mar	G	G	3	0	1	1	0	1	nfv	2	0		0	0	0	0			0	0	1	0
73						1	1	30	566.5	E	4.31					0	0	0	0	0	0	1	0	ddi	0	0	3-Mar	G	G	3	0	1	0	1	0	both	2	0	7-Feb-01	0	1	0	0			0	0	0	1
74						4	1	43	300	D	4.9					0	0	0	0	0	0	0	1	zdv	0	0	3-Mar	G	G	3	0	0		0	1	nfv	2	0		0	0	0	0			0	1	1	0
75		PERIPHERAL NEUROPATHY	1	sx only		1	1	33	237	C	5.15	1	0	0	0	0	1	1	0	0	0	0	1	zdv	2	0	4-Feb	G	G	3	0	0	0	1	0	efv	3	1		0	1	0	1	zdv	683	1	0	0	0
76						2	1	41	9	C	3.18					0	0	0	0	0	0	0	1	zdv	0	0	3-Mar	G	G	3	0	0	1	0	0	efv	2	0		0	0	0	0			1	1	0	0
77						3	1	50	237.5	E	5.42					0	0	0	0	0	0	1	0	ddi	0	0	3-Mar	G	G	3	0	1		0	0	both	2	0		0	0	0	0			0	1	0	1
78						1	1	28	564.5	F	4.49					0	0	0	0	0	0	0	1	zdv	0	0	3-Feb	G	C	3	0	0	0	1	0	both	2	0		0	0	0	0			0	0	0	1
79						1	1	41	368.5	F	4.68					0	0	0	0	0	0	0	1	zdv	0	0	3-Mar	G	G	3	0	0	0	1	0	both	2	0		0	0	0	0			0	1	0	1
80						2	1	40	10	C	5.39					0	0	0	0	0	0	0	1	zdv	0	0	3-Mar	G	G	3	0	0	1	0	0	efv	2	0		0	0	0	0			1	1	0	0
81						1	1	46	57.5	C	5.9					0	0	0	0	0	0	0	1	zdv	0	0	4-Mar	G	G	3	0	0	0	1	0	efv	2	0		0	0	0	0			1	1	0	0
82		NUMBNESS TO FINGER TIPS	1	sx only		1	1	40	436.5	E	5.33	1	0	0	0	1	0	1	0	0	0	1	0	ddi	1	0	3-Mar	G	G	3	0	1	0	1	0	both	3	1		1	0	1	0	ddi	251	0	1	0	1
83	PERIPH NEUROPATHY			dx only		1	0	29	65.5	A	5.12					0	0	0	0	0	0	1	0	ddi	0	0	3-Feb	G	C	3	0	1	0	1	0	efv	3	1		1	0	1	0	ddi	216	1	0	0	0
84						1	1	36	465.5	A	5.51					0	0	0	0	0	0	1	0	ddi	0	0	3-Mar	G	G	3	0	1	0	1	0	efv	2	0		0	0	0	0			1	0	0	0
85	PERIPHERAL NEUROPATHY	NUMBNESS TOES	2	both	24-Jan-00	2	1	44	80	A	5.9	1	1	1	1	1	0	1	1	1	0	1	0	ddi	1	1	4-Apr	G	G	3	1	1	1	0	0	efv	3	1	5-Mar-01	1	0	1	0	ddi	332	1	1	0	0
86						1	1	42	42.5	B	5.96					0	0	0	0	0	0	1	0	ddi	0	0	3-Mar	G	G	3	0	1	0	1	1	nfv	2	0		0	0	0	0			0	1	1	0
87						1	1	46	49.5	D	5.4					0	0	0	0	0	0	0	1	zdv	0	0	3-Mar	G	G	3	0	0	0	1	1	nfv	2	0		0	0	0	0			0	1	1	0
88						2	1	38	629	A	4.49					0	0	0	0	0	0	1	0	ddi	0	0	3-Mar	G	G	3	0	1	1	0	0	efv	2	0		0	0	0	0			1	1	0	0
89						1	1	46	231	D	6.97					0	0	0	0	0	0	0	1	zdv	0	0	3-Mar	G	G	3	0	0	0	1	1	nfv	2	0		0	0	0	0			0	1	1	0
90						1	1	45	431	D	5.2					0	0	0	0	0	0	0	1	zdv	0	0	3-Mar	G	C	3	0	1	0	1	1	nfv	2	0		0	0	0	0			0	1	1	0
91		B/L PARESTHESIA	1	sx only		1	1	44	265.5	E	4.88	1	0	0	0	1	0	1	0	0	0	1	0	ddi	1	0	3-Mar	G	C	3	0	1	0	1	0	both	3	1		1	0	1	0	ddi	439	0	1	0	1
92						1	1	37	18.5	F	6.9					0	0	0	0	0	0	0	1	zdv	0	0	3-Mar	G	G	3	0	0	0	1	0	both	2	0		0	0	0	0			0	1	0	1
93						3	1	54	275	B	5.49					0	0	0	0	0	0	1	0	ddi	0	0	3-Mar	G	G	3	0	1		0	1	nfv	2	0		0	0	0	0			0	1	1	0
94						1	1	30	492.5	B	5.6					0	0	0	0	0	0	1	0	ddi	0	0	4-Mar	G	G	3	0	1	0	1	1	nfv	2	0		0	0	0	0			0	0	1	0
95						1	1	48	135	F	5.17					0	0	0	0	0	0	0	1	zdv	0	0		G	C	3	0	0	0	1	0	both	2	0		0	0	0	0			0	1	0	1
96						2	1	33	478.5	F	3.73					0	0	0	0	0	0	0	1	zdv	0	0	4-Mar	G	G	3	0	0	1	0	0	both	2	0		0	0	0	0			0	0	0	1
97						1	1	24	548	E	4.4					0	0	0	0	0	0	1	0	ddi	0	0	3-Mar	G	C	3	0	1	0	1	0	both	2	0		0	0	0	0			0	0	0	1
98						2	1	32	8	B	5.65					0	0	0	0	0	0	1	0	ddi	0	0	3-Mar	G	G	3	0	1	1	0	1	nfv	2	0		0	0	0	0			0	0	1	0
99						1	1	31	305	B	4.2					0	0	0	0	0	0	1	0	ddi	0	0	4-Feb	G	C	3	0	1	0	1	1	nfv	2	0		0	0	0	0			0	0	1	0
100						2	1	37	42	F	4.77					0	0	0	0	0	0	0	1	zdv	0	0	4-Mar	G	G	3	0	0	1	0	0	both	2	0		0	0	0	0			0	1	0	1
101						2	1	21	470	B	4.43					0	0	0	0	0	0	1	0	ddi	0	0	3-Mar	G	G	3	0	1	1	0	1	nfv	2	0		0	0	0	0			0	0	1	0
102						1	1	39	510.5	A	5.64					0	0	0	0	0	0	1	0	ddi	0	0	3-Feb	G	C	3	0	1	0	1	0	efv	2	0		0	0	0	0			1	1	0	0
103	PERIPHERAL NEUROPATHY	TINGLING, BILATERAL	1	both		2	1	61	139.5	A	5.09	1	0	1	0	1	0	1	1	1	0	1	0	ddi	1	1	3-Mar	G	G	3	0	1	1	0	0	efv	3	1		1	0	1	0	ddi	121	1	1	0	0
104		PAIN-BILAT. LEG	3	sx only		1	1	28	567	E	4.72	1	0	1	0	1	0	1	1	1	0	1	0	ddi	1	1	3-Mar	G	G	3	1	1	0	1	0	both	3	1		1	0	1	0	ddi	757	0	0	0	1
105						1	1	27	660	C	3.1					0	0	0	0	0	0	0	1	zdv	0	0	3-Mar	G	G	3	0	0	0	1	0	efv	2	0		0	0	0	0			1	0	0	0
106		BILATERIAL PERIPHERAL NEUROPAT	1	sx only		1	1	37	428.5	E	5.38	1	0	1	0	1	0	1	1	1	0	1	0	ddi	1	1	3-Mar	G	G	3	1	1	0	1	0	both	3	1		1	0	1	0	ddi	124	0	1	0	1
107						1	1	32	51.5	E	5.28					0	0	0	0	0	0	1	0	ddi	0	0	4-Mar	G	G	3	0	1	0	1	0	both	2	0		0	0	0	0			0	0	0	1
108						2	0	37	236.5	D	4.59					0	0	0	0	0	0	0	1	zdv	0	0	4-Mar	G	G	3	0	0	1	0	1	nfv	2	0		0	0	0	0			0	1	1	0
109		PAIN LT HEEL	3	sx only		1	1	31	320	F	4.56	1	0	1	0	0	1	1	1	0	1	0	1	zdv	2	2	4-Mar	G	G	3	1	0	0	1	0	both	3	1		0	1	0	1	zdv	261	0	0	0	1
110						1	1	36	206	A	5.27					0	0	0	0	0	0	1	0	ddi	0	0	4-Mar	G	C	3	0	1	0	1	0	efv	2	0	20-Nov-00	0	0	0	0			1	0	0	0
111						1	1	25	359.5	C	4.9					0	0	0	0	0	0	0	1	zdv	0	0	4-Mar	G	C	3	0	0	0	1	0	efv	2	0		0	0	0	0			1	0	0	0
112						1	1	40	254.5	E	5.69					0	0	0	0	0	0	1	0	ddi	0	0	4-Mar	G	G	3	0	1	0	1	0	both	2	0		0	0	0	0			0	1	0	1
113						1	1	39	137.5	C	5.46					0	0	0	0	0	0	0	1	zdv	0	0	4-Mar	G	C	3	0	0	0	1	0	efv	2	0		0	0	0	0			1	1	0	0
114						1	1	32	38	C	5.4					0	0	0	0	0	0	0	1	zdv	0	0	4-Mar	G	G	3	0	0	0	1	0	efv	2	0		0	0	0	0			1	0	0	0
115						2	0	26	346	E	2.48					0	0	0	0	0	0	1	0	ddi	0	0	4-Mar	G	G	3	0	1	1	0	0	both	2	0		0	0	0	0			0	0	0	1
116						3	1	25	436	D	3.51					0	0	0	0	0	0	0	1	zdv	0	0	4-Mar	G	G	3	0	0		0	1	nfv	2	0		0	0	0	0			0	0	1	0
117						2	1	31	456.5	B	4.8					0	0	0	0	0	0	1	0	ddi	0	0	3-Mar	G	G	3	0	1	1	0	1	nfv	2	0		0	0	0	0			0	0	1	0
118		PARESTHESIA	1	sx only	30-May-00	1	1	36	430	B	5.2	1	0	0	0	1	0	1	0	0	0	1	0	ddi	1	0	3-Mar	G	G	3	0	1	0	1	1	nfv	3	1		1	0	1	0	ddi	280	0	0	1	0
119						2	1	35	523.5	D	5.26					0	0	0	0	0	0	0	1	zdv	0	0	4-Feb	G	G	3	0	0	1	0	1	nfv	2	0		0	0	0	0			0	0	1	0
120		NUMBNESS	1	sx only	14-Dec-00	1	1	51	267	B	6.23	1	0	0	0	1	0	1	0	0	0	1	0	ddi	1	0	3-Mar	G	G	3	0	1	0	1	1	nfv	3	1	24-Apr-01	1	0	1	0	ddi	358	0	1	1	0
121						1	1	24	292.5	A	5.18					0	0	0	0	0	0	1	0	ddi	0	0	3-Mar	G	G	3	0	1	0	1	0	efv	2	0		0	0	0	0			1	0	0	0
122						2	1	41	10	F	5.83					0	0	0	0	0	0	0	1	zdv	0	0	4-Feb	G	G	3	0	0	1	0	0	both	2	0		0	0	0	0			0	1	0	1
123	PERIPHERAL NEUROPATHY	NUMBNESS	2	both		1	1	36	1019	F	4.38	1	0	1	0	0	1	1	1	0	1	0	1	zdv	2	2	3-Mar	G	G	3	0	0	0	1	0	both	3	1		0	1	0	1	zdv	253	0	0	0	1
124		PAIN-HIP	3	sx only		4	1	28	398	E	4.38	1	0	1	0	1	0	1	1	1	0	1	0	ddi	1	1	3-Mar	G	G	3	1	1		0	0	both	3	1		1	0	1	0	ddi	327	0	0	0	1
125	RIGHT FOOT PERI. NEUROPATHY	BILATERAL NUMBNESS IN FEET	1	both		2	1	35	209	E	4.9	1	0	0	0	1	0	1	0	0	0	1	0	ddi	1	0	4-Mar	G	G	3	0	1	1	0	0	both	3	1		1	0	1	0	ddi	132	0	0	0	1
126		PINS/NEEDLES FEET	2	sx only	13-Apr-00	2	0	24	447.5	D	4.99	0	1	0	1	1	0	1	1	1	0	0	1	zdv	1	1	3-Mar	G	C	3	0	1	1	0	1	nfv	3	1		1	0	0	1	zdv	512	0	0	1	0
127						1	1	36	547	B	5.63					0	0	0	0	0	0	1	0	ddi	0	0	3-Mar	G	G	3	0	1	0	1	1	nfv	2	0		0	0	0	0			0	0	1	0
128		BILATERAL FEET NUMBNESS	2	sx only		1	1	45	42	C	6.22	1	0	1	0	0	1	1	1	0	1	0	1	zdv	2	2	4-Feb	G	C	3	0	0	0	1	0	efv	3	1	27-Jun-02	0	1	0	1	zdv	546	1	1	0	0
129		BILATERAL PARESTHESIA	1	sx only		3	1	39	10.5	E	6.48	1	0	1	0	1	0	1	1	1	0	1	0	ddi	1	1	3-Mar	G	C	3	0	1		0	0	both	3	1		1	0	1	0	ddi	14	0	1	0	1
130						1	1	35	130	C	5.26					0	0	0	0	0	0	0	1	zdv	0	0	3-Mar	G	G	3	0	0	0	1	0	efv	2	0		0	0	0	0			1	0	0	0
131						2	1	63	472	A	4.3					0	0	0	0	0	0	1	0	ddi	0	0	3-Mar	G	G	3	0	1	1	0	0	efv	2	0		0	0	0	0			1	1	0	0
132						2	1	17	360	B	3.82					0	0	0	0	0	0	1	0	ddi	0	0	4-Mar	G	G	3	0	1	1	0	1	nfv	2	0		0	0	0	0			0	0	1	0
133		TINGLING	1	sx only		2	1	35	21	A	5.57					0	0	0	0	0	0	1	0	ddi	0	0	3-Feb	G	G	3	1	1	1	0	0	efv	3	1		1	0	1	0	ddi	153	1	0	0	0
134						1	1	39	123	F	5.9					0	0	0	0	0	0	0	1	zdv	0	0	3-Mar	G	C	3	0	0	0	1	0	both	2	0		0	0	0	0			0	1	0	1
135						2	0	40	659	F	3.66					0	0	0	0	0	0	0	1	zdv	0	0	3-Mar	G	G	3	0	0	1	0	0	both	2	0		0	0	0	0			0	1	0	1
136		TINGLING FEET	2	sx only	9-May-00	2	1	31	285.5	D	4.87	0	1	0	1	1	0	1	1	1	0	0	1	zdv	1	1	3-Feb	G	G	3	0	1	1	0	1	nfv	3	1		1	0	0	1	zdv	651	0	0	1	0
137						2	0	23	763	A	3.36					0	0	0	0	0	0	1	0	ddi	0	0	4-Feb	G	G	3	0	1	1	0	0	efv	2	0		0	0	0	0			1	0	0	0
138	PERIPHERAL NEUROPATHY	NUMBNESS/TINGLING	2	both		1	1	39	27	E	6.57	1	0	1	0	1	0	1	1	1	0	1	0	ddi	1	1	3-Feb	A	G	3	0	1	0	1	0	both	3	1		1	0	1	0	ddi	398	0	1	0	1
139						1	1	34	357	A	4.12					0	0	0	0	0	0	1	0	ddi	0	0	3-Mar	A	G	3	0	1	0	1	0	efv	2	0		0	0	0	0			1	0	0	0
140		PERIPHERAL NEUROPATHY	2	sx only		1	1	35	431.5	F	4.73	1	0	1	0	0	1	1	1	0	1	0	1	zdv	2	2	3-Mar	A	G	3	0	0	0	1	0	both	3	1		0	1	0	1	zdv	4	0	0	0	1
141						1	1	36	157.5	F	5.93					0	0	0	0	0	0	0	1	zdv	0	0	3-Feb	A	G	3	0	0	0	1	0	both	2	0		0	0	0	0			0	0	0	1
142						1	1	37	47	C	6.44					0	0	0	0	0	0	0	1	zdv	0	0	4-Mar	A	G	3	0	0	0	1	0	efv	2	0		0	0	0	0			1	1	0	0
143						1	1	48	552	C	3.08					0	0	0	0	0	0	0	1	zdv	0	0	3-Mar	A	G	3	0	0	0	1	0	efv	2	0		0	0	0	0			1	1	0	0
144						1	1	33	755.5	B	5.2					0	0	0	0	0	0	1	0	ddi	0	0	3-Mar	A	G	3	0	1	0	1	1	nfv	2	0		0	0	0	0			0	0	1	0
145						1	1	62	157	C	4.56					0	0	0	0	0	0	0	1	zdv	0	0	3-Mar	A	G	3	0	0	0	1	0	efv	2	0		0	0	0	0			1	1	0	0
146						1	1	33	615.5	C	4.93					0	0	0	0	0	0	0	1	zdv	0	0	4-Mar	A	C	3	0	0	0	1	0	efv	2	0		0	0	0	0			1	0	0	0
147						1	1	35	77	F	6.67					0	0	0	0	0	0	0	1	zdv	0	0	3-Mar	A	G	3	0	0	0	1	0	both	2	0		0	0	0	0			0	0	0	1
148		TINGLING	1	sx only		1	0	33	379.5	F	5.06	1	0	0	0	0	1	1	0	0	0	0	1	zdv	2	0	3-Mar	A	C	3	0	0	0	1	0	both	3	1		0	1	0	1	zdv	531	0	0	0	1
149						1	1	32	366	D	4.38					0	0	0	0	0	0	0	1	zdv	0	0	3-Mar	A	G	3	0	1	0	1	1	nfv	2	0	6-May-00	0	0	0	0			0	0	1	0
150						1	0	36	135.5	E	5.5					0	0	0	0	0	0	1	0	ddi	0	0	3-Feb	A	G	3	0	1	0	1	0	both	2	0		0	0	0	0			0	0	0	1
151		NUMBNESS TO HANDS	2	sx only		1	1	46	435	D	3.12	1	0	1	0	0	1	1	1	0	1	0	1	zdv	2	2	3-Mar	A	G	3	0	0	0	1	1	nfv	3	1		0	1	0	1	zdv	411	0	1	1	0
152						2	1	48	7	E	5.52	1	0	1	0	1	0	1	1	1	0	1	0	ddi	1	1	4-Mar	G	G	3	1	1	1	0	0	both	2	0		0	0	0	0			0	1	0	1
153						1	1	65	716	E	4.27					0	0	0	0	0	0	1	0	ddi	0	0	3-Mar	G	G	3	0	1	0	1	0	both	2	0	16-May-02	0	1	0	0			0	1	0	1
154						3	0	31	349.5	D	4.8	0	1	0	0	1	0	1	0	0	0	0	1	zdv	1	0	3-Feb	G	C	3	0	1		0	1	nfv	2	0	11-Oct-00	0	0	0	0			0	0	1	0
155	PERIPHERAL NEUROPATHY	TINGLING IN RT TOE	1	both	12-Nov-99	3	1	36	31.5	B	5.08	1	1	1	1	1	0	1	1	1	0	1	0	ddi	1	1		FL	FL	3	0	1		0	1	nfv	3	1		1	0	1	0	ddi	72	0	0	1	0
156						1	1	60	329.5	F	5.02	1	0	1	0	0	1	1	1	0	1	0	1	zdv	2	2		G	G	3	0	0	0	1	0	both	2	0		0	0	0	0			0	1	0	1
157						2	1	57	165.5	F	4.9					0	0	0	0	0	0	0	1	zdv	0	0	3-Mar	G	C	3	0	0	1	0	0	both	2	0		0	0	0	0			0	1	0	1
[truncated: 91 more columns]
